# Supplementary material for: Does pain hurt more in Spanish? The neurobiology of pain among Spanish–English bilingual adults
Source: Soc Cogn Affect Neurosci. 2023 Dec 15;19(1):nsad074. doi: 10.1093/scan/nsad074 (PMC10868134; doi:10.1093/scan/nsad074)
Supplement: nsad074_Supp [file nsad074_supp.zip]

Archive with 7 entries (7 files):
- scan-23-126-File011.docx
- scan-23-126-File012.docx
- scan-23-126-File013.docx
- scan-23-126-File014.docx
- scan-23-126-File015.jpg
- scan-23-126-File016.jpg
- scan-23-126-File017.jpg
